# Supplementary material for: Causal Association of Obesity and Dyslipidemia with Type 2 Diabetes: A Two-Sample Mendelian Randomization Study
Source: Genes (Basel). 2022 Dec 19;13(12):2407. doi: 10.3390/genes13122407 (PMC9777695; doi:10.3390/genes13122407)
Supplement: Supplementary file 1 [file genes-13-02407-s001.zip › Supplementary TableS1.xlsx]

## Sheet: Sheet1
Supplementary Table S1 List of Single-Nucleotide Polymorphisms used in this MR study as instrumental variables
Exposure	SNP	Chr	Position	Nearby Gene	Effect Allele	Other Allele	Effect Allele Frequency	Beta	SE	P-value	F	MR-PRESSO outlier
HDL	rs12752223	1	93837133	DR1;FNBP1L	C	T	0.614025	-0.0331974	0.00484324	7.2e-12	46.9825
HDL	rs4846913	1	230294715	GALNT2	A	C	0.188598	0.0341948	0.00602295	1.4e-08	32.2331
HDL	rs6756501	2	21218805	LDAH;APOB	T	C	0.080753	-0.0478864	0.00860778	2.6e-08	30.9487
HDL	rs76608844	3	12375580	PPARG	T	C	0.229336	-0.0307358	0.00558308	3.7e-08	30.3069
HDL	rs78279385	6	32451758	HLA-DRA;HLA-DRB5	A	G	0.478006	0.0379801	0.00492554	1.2e-14	59.4572
HDL	rs1358980	6	43764551	VEGFA;LINC02537	T	C	0.538888	-0.0307686	0.00473147	7.9e-11	42.2886
HDL	rs4917015	7	50319349	SPATA48;IKZF1	T	C	0.448457	0.0283187	0.00472703	2.1e-09	35.8897
HDL	rs143722364	7	80328352	CD36;SEMA3C	C	T	0.051354	0.103193	0.0109857	5.8e-21	88.2358
HDL	rs7778167	7	127851628	MIR129-1;LEP	A	G	0.110766	0.0533474	0.00746134	8.7e-13	51.1202
HDL	rs12679834	8	19820433	LPL	C	T	0.124305	0.141474	0.00706959	4.4e-89	400.465
HDL	rs6421418	8	19970173	LPL;SLC18A1	A	G	0.624369	-0.0356445	0.0048335	1.7e-13	54.3828
HDL	rs3808438	8	116563573	TRPS1	C	T	0.769012	0.0466016	0.00558628	7.3e-17	69.5915
HDL	rs2980888	8	126507308	TRIB1;LINC00861	C	T	0.694808	0.031153	0.00509549	9.7e-10	37.379
HDL	rs2740477	9	107564077	ABCA1	A	G	0.612405	0.048798	0.00480803	3.3e-24	103.008
HDL	rs1883025	9	107664301	ABCA1	T	C	0.278842	-0.100492	0.00521397	8.9e-83	371.472
HDL	rs10761089	9	107740191	ABCA1;SLC44A1	A	G	0.795799	0.0386755	0.00579514	2.5e-11	44.5394
HDL	rs4568938	10	94786956	EXOC6	T	G	0.652812	0.0320809	0.00495208	9.3e-11	41.968
HDL	rs2255141	10	113933886	GPAM	G	A	0.776445	-0.0340968	0.00564557	1.5e-09	36.4764
HDL	rs10886864	10	122929537	WDR11;FGFR2	T	C	0.70109	-0.0363995	0.00515605	1.7e-12	49.8375
HDL	rs190387940	11	75463779	MOGAT2;LOC283214	G	T	0.304878	-0.0332958	0.00524031	2.1e-10	40.3706
HDL	rs7350481	11	116586283	LINC02702;BUD13	C	T	0.709585	0.0868096	0.00519341	1e-62	279.403
HDL	rs75198898	11	116649806	ZPR1	A	G	0.077336	-0.258801	0.00894814	6.3e-184	836.501
HDL	rs17120652	11	117235647	CEP164	T	C	0.357806	0.0311118	0.00489852	2.1e-10	40.3386
HDL	rs11067359	12	110025557	MVK	A	G	0.197191	0.0383883	0.00593828	1e-10	41.7904
HDL	rs11066015	12	112168009	ACAD10	A	G	0.245444	-0.122134	0.00549311	1.6e-109	494.352
HDL	rs28496545	12	123890893	KMT5A	T	C	0.739487	-0.0368659	0.00535847	6e-12	47.3334
HDL	rs3741521	12	125264293	SCARB1	A	G	0.368171	-0.0455322	0.00502603	1.3e-19	82.0705
HDL	rs35950463	12	125369124	SCARB1;UBC	A	G	0.289137	0.0673863	0.00525718	1.3e-37	164.3
HDL	rs74522619	15	58315598	ALDH1A2	C	T	0.140372	0.0412319	0.00675204	1e-09	37.2904
HDL	rs6493995	15	58570874	AQP9;LIPC	A	G	0.148132	0.0524314	0.00683174	1.7e-14	58.9007
HDL	rs7165077	15	58686809	AQP9;LIPC	T	C	0.34339	-0.0891074	0.00494341	1.2e-72	324.918
HDL	rs2070895	15	58723939	LIPC	A	G	0.515848	0.12626	0.00470326	9.6e-159	720.665
HDL	rs4581654	15	58813566	LIPC	C	A	0.753868	0.0381043	0.00574597	3.3e-11	43.9766
HDL	rs78018741	16	56573721	BBS2;MT4	A	G	0.027591	0.0999443	0.0152844	6.2e-11	42.7582
HDL	rs9938160	16	56984590	HERPUD1;CETP	C	T	0.593198	0.0434757	0.00523561	1e-16	68.9539
HDL	rs72786786	16	56985514	HERPUD1;CETP	A	G	0.195011	0.218962	0.00627751	1e-200	1216.64
HDL	rs72780022	16	57087095	NLRC5	T	G	0.198678	0.052237	0.00628278	9.2e-17	69.1278
HDL	rs255053	16	68020492	DPEP2	A	G	0.138583	0.0657231	0.00678697	3.5e-22	93.7744
HDL	rs2925979	16	81534790	CMIP	C	T	0.662106	0.0362758	0.00495919	2.6e-13	53.5072	excluded
HDL	rs11657865	17	76387274	PGS1	C	A	0.433692	0.0263838	0.00476397	3.1e-08	30.6716
HDL	rs11082764	18	47119579	LIPG	G	A	0.461542	0.0734488	0.00471302	9.3e-55	242.868
HDL	rs1105654	18	47147746	LIPG;ACAA2	A	G	0.770229	0.0331625	0.00561957	3.6e-09	34.8248
HDL	rs429358	19	45411941	APOE	C	T	0.102979	-0.0899756	0.00786993	2.9e-30	130.71
HDL	rs72654473	19	45414399	APOE;APOC1	A	C	0.038183	0.0817845	0.0123947	4.2e-11	43.5381
HDL	rs112784534	19	45444566	APOC4;APOC4-APOC2	T	G	0.45905	0.0341446	0.00486664	2.3e-12	49.225
HDL	rs6130969	20	44549022	PLTP;PCIF1	T	G	0.058969	-0.0797119	0.0100684	2.4e-15	62.6795
HDL	rs235314	21	46271452	PTTG1IP	T	C	0.406047	-0.0309761	0.00480401	1.1e-10	41.5763
HDL	rs12158299	22	21979584	UBE2L3;YDJC	T	C	0.469811	-0.0415865	0.00471418	1.1e-18	77.8202
LDL	rs7523141	1	55498798	BSND;PCSK9	T	C	0.717068	0.0599023	0.0054172	2e-28	122.275
LDL	rs2179853	1	55820713	MIR4422HG;LINC01753	C	A	0.805223	-0.0413448	0.00607195	9.8e-12	46.3645
LDL	rs12566041	1	55989921	MIR4422HG;LINC01753	T	C	0.027344	0.155388	0.0152487	2.2e-24	103.841
LDL	rs629301	1	109818306	CELSR2	T	G	0.928101	0.107755	0.00924168	2e-31	135.948
LDL	rs553427	1	234852760	LOC101927787;LINC01132	T	C	0.710205	0.0338519	0.00527773	1.4e-10	41.1407
LDL	rs1003177	2	21280819	APOB;TDRD15	A	G	0.080818	-0.0852945	0.00930707	5e-20	83.9878
LDL	rs145769572	2	21375033	TDRD15;LINC01822	T	C	0.074657	0.193986	0.0107838	2.4e-72	323.592
LDL	rs219543	2	21535673	TDRD15;LINC01822	G	A	0.739905	-0.0456824	0.00544364	4.8e-17	70.4237
LDL	rs34436970	2	21577580	TDRD15;LINC01822	A	G	0.139184	0.0581054	0.00689039	3.4e-17	71.1124
LDL	rs4671438	2	62860133	TMEM17;EHBP1	A	G	0.138983	-0.0396236	0.00698525	1.4e-08	32.1769
LDL	rs7703282	5	74906963	ANKDD1B	C	A	0.552543	0.0583634	0.00492868	2.4e-32	140.223
LDL	rs12657266	5	156396003	TIMD4;HAVCR1	T	C	0.828884	0.0378025	0.00634354	2.5e-09	35.5122
LDL	rs7780562	7	26022414	MIR148A;NFE2L3	C	A	0.678565	-0.0411775	0.0053104	8.9e-15	60.1264
LDL	rs17145738	7	72982874	TBL2	T	C	0.104328	0.0447168	0.00780944	1e-08	32.787
LDL	rs117205522	8	59393374	UBXN2B;CYP7A1	A	G	0.27769	-0.0304502	0.00533277	1.1e-08	32.6043
LDL	rs2001846	8	126478450	TRIB1;LINC00861	C	T	0.561474	-0.0300605	0.00482269	4.6e-10	38.852
LDL	rs507666	9	136149399	ABO	A	G	0.278587	0.0519125	0.00534726	2.8e-22	94.25	excluded
LDL	rs41280378	10	74692646	OIT3	G	T	0.249555	-0.0454309	0.00583527	6.9e-15	60.6151
LDL	rs72643557	11	61579427	FADS1	T	C	0.601926	0.0280717	0.00499554	1.9e-08	31.5771
LDL	rs3741297	11	116657667	ZPR1	T	C	0.075599	-0.0576844	0.00923625	4.2e-10	39.0055
LDL	rs79073069	12	100890318	NR1H4	A	G	0.26112	0.030061	0.00545622	3.6e-08	30.3545
LDL	rs11066015	12	112168009	ACAD10	A	G	0.247488	0.0668995	0.00558652	4.8e-33	143.405
LDL	rs76898656	15	58691202	AQP9;LIPC	A	G	0.269555	0.0338894	0.00541114	3.8e-10	39.2238
LDL	rs77303550	16	72079657	DHODH;HP	T	C	0.208157	-0.0564843	0.00600499	5.1e-21	88.4771
LDL	rs3093679	17	26664215	TNFAIP1	A	G	0.156712	-0.0381919	0.00656359	5.9e-09	33.8579
LDL	rs7250183	19	11250396	LDLR;SPC24	C	T	0.734371	0.0697448	0.00543372	1e-37	164.751
LDL	rs2278426	19	11350488	ANGPTL8	T	C	0.264138	-0.0319717	0.00543206	4e-09	34.642
LDL	rs62117162	19	45239536	CEACAM16;BCL3	A	C	0.170444	0.0391284	0.00636994	8.1e-10	37.7323
LDL	rs7254892	19	45389596	NECTIN2	A	G	0.043735	-0.427442	0.0121059	1e-200	1246.7
LDL	rs5167	19	45448465	APOC4	G	T	0.472863	-0.0375895	0.00477861	3.7e-15	61.8771
LDL	rs6129772	20	39845070	ZHX3	T	C	0.735859	0.0313155	0.00542534	7.8e-09	33.3169
TCHL	rs116903229	1	55233658	PARS2;TTC22	A	G	0.025471	0.0704468	0.0114585	7.8e-10	37.7978
TCHL	rs6663252	1	55630151	USP24	C	T	0.129241	-0.057087	0.00536	1.7e-26	113.434
TCHL	rs79078604	1	55821027	MIR4422HG;LINC01753	A	C	0.187407	0.0350733	0.00458331	2e-14	58.5592
TCHL	rs12566041	1	55989921	MIR4422HG;LINC01753	T	C	0.027223	0.103233	0.0113617	1e-19	82.5563
TCHL	rs602633	1	109821511	PSRC1	G	T	0.928625	0.0752314	0.00689457	1e-27	119.065	excluded
TCHL	rs2642438	1	220970028	MTARC1	G	A	0.818067	0.0280596	0.00465003	1.6e-09	36.4126
TCHL	rs484084	1	234857676	LOC101927787;LINC01132	C	T	0.70586	0.0267284	0.00395848	1.5e-11	45.592
TCHL	rs1003177	2	21280819	APOB;TDRD15	A	G	0.08148	-0.0685166	0.00690222	3.2e-23	98.5403
TCHL	rs145769572	2	21375033	TDRD15;LINC01822	T	C	0.072264	0.129587	0.00817829	1.5e-56	251.072
TCHL	rs6706451	2	21514905	TDRD15;LINC01822	T	C	0.741015	-0.0373578	0.00407991	5.4e-20	83.842
TCHL	rs1260334	2	27748597	GCKR;C2orf16	A	C	0.436295	-0.0350267	0.00361153	3.1e-22	94.0624	excluded
TCHL	rs360799	2	62953166	EHBP1	A	G	0.22436	-0.0235823	0.00426842	3.3e-08	30.5238
TCHL	rs11748027	5	74909972	ANKDD1B	T	C	0.55474	0.0485532	0.0036716	6.4e-40	174.874
TCHL	rs55776147	5	156400808	TIMD4;HAVCR1	G	A	0.828003	0.0413091	0.00472719	2.4e-18	76.3634
TCHL	rs6689	6	32627700	HLA-DQB1-AS1	G	A	0.191232	0.0291023	0.00457171	1.9e-10	40.5226
TCHL	rs73596816	6	161017363	LPA	A	G	0.041924	0.0537796	0.00955207	1.8e-08	31.6986
TCHL	rs7780562	7	26022414	MIR148A;NFE2L3	C	A	0.678117	-0.0226848	0.0039586	1e-08	32.8388
TCHL	rs55935382	7	50289669	SPATA48;IKZF1	A	C	0.43331	0.0206269	0.00360336	1e-08	32.7682
TCHL	rs75214121	8	59398276	UBXN2B;CYP7A1	T	C	0.278452	-0.0349361	0.00397671	1.6e-18	77.1793
TCHL	rs3808477	8	116670347	TRPS1	T	C	0.268678	-0.0253181	0.00401687	2.9e-10	39.7271
TCHL	rs6982502	8	126479362	TRIB1;LINC00861	T	C	0.564434	-0.0329372	0.00358228	3.8e-20	84.5385
TCHL	rs4149297	9	107604104	ABCA1	G	A	0.105536	-0.0444855	0.00578939	1.5e-14	59.0434
TCHL	rs2575876	9	107665739	ABCA1	A	G	0.272866	-0.0549584	0.00398745	3.2e-43	189.967
TCHL	rs2519093	9	136141870	ABO	T	C	0.27569	0.0486301	0.00398362	2.8e-34	149.023	excluded
TCHL	rs57814779	10	74794243	P4HA1	A	C	0.26236	-0.0233248	0.00406946	9.9e-09	32.852
TCHL	rs4573621	10	113987548	GPAM;TECTB	G	A	0.274724	-0.0272205	0.00398152	8.1e-12	46.7406
TCHL	rs72643559	11	61620274	FADS2	C	T	0.57899	0.0312732	0.00373036	5.1e-17	70.2818
TCHL	rs7926828	11	116586423	LINC02702;BUD13	T	C	0.627032	-0.0252264	0.00371877	1.2e-11	46.0163
TCHL	rs12718462	11	116705719	APOA1	C	T	0.077625	-0.0570656	0.0067498	2.8e-17	71.4771
TCHL	rs7305618	12	121402932	XLOC_009911;HNF1A-AS1	T	C	0.47778	-0.0241889	0.00356394	1.1e-11	46.065
TCHL	rs6488943	12	125307888	SCARB1	T	G	0.516696	-0.023697	0.0037222	1.9e-10	40.531
TCHL	rs35950463	12	125369124	SCARB1;UBC	A	G	0.29047	0.0275471	0.00398011	4.5e-12	47.9029
TCHL	rs8024755	15	58691869	AQP9;LIPC	A	G	0.362218	-0.0323634	0.00370103	2.2e-18	76.4651
TCHL	rs1800588	15	58723675	LIPC	T	C	0.507242	0.0583891	0.00356397	2.5e-60	268.408
TCHL	rs56156922	16	56987369	HERPUD1;CETP	C	T	0.211557	0.0540294	0.00441107	1.7e-34	150.028
TCHL	rs77303550	16	72079657	DHODH;HP	T	C	0.2098	-0.0583304	0.00446156	4.6e-39	170.929
TCHL	rs7188539	16	88541170	ZFPM1	C	T	0.579581	-0.0215795	0.00380623	1.4e-08	32.1435
TCHL	rs4794048	17	45763073	KPNB1	C	A	0.352526	0.0258034	0.00374291	5.4e-12	47.5264
TCHL	rs9958734	18	47118398	LIPG	C	T	0.442732	0.0426464	0.00357841	9.6e-33	142.031
TCHL	rs4939886	18	47176793	LIPG;ACAA2	G	A	0.778337	0.024015	0.00429107	2.2e-08	31.3209
TCHL	rs2915966	19	11243254	LDLR	C	T	0.732119	0.0523259	0.00401926	9.6e-39	169.489
TCHL	rs2278426	19	11350488	ANGPTL8	T	C	0.26477	-0.0500713	0.0040341	2.2e-35	154.058
TCHL	rs4803766	19	45371168	NECTIN2	A	G	0.408435	0.0259414	0.00362511	8.3e-13	51.2088
TCHL	rs7412	19	45412079	APOE	T	C	0.041083	-0.278855	0.00913447	1e-200	931.945
TCHL	rs35279796	19	50053452	RCN3;NOSIP	A	G	0.140118	-0.0369632	0.00582246	2.2e-10	40.302
TCHL	rs6129772	20	39845070	ZHX3	T	C	0.733703	0.0227844	0.00402463	1.5e-08	32.0496
TCHL	rs1883349	22	44331943	PNPLA3	A	G	0.44894	-0.0198197	0.00358864	3.3e-08	30.5024
TG	rs11207980	1	62992749	DOCK7	C	T	0.142125	-0.0700849	0.00571973	1.6e-34	150.141
TG	rs6694508	1	93842023	DR1;FNBP1L	C	A	0.611951	0.0255947	0.00412232	5.3e-10	38.5493
TG	rs4846913	1	230294715	GALNT2	A	C	0.188955	-0.0305379	0.00510559	2.2e-09	35.7756
TG	rs56984418	2	21217230	LDAH;APOB	G	A	0.093963	0.0491485	0.00685079	7.3e-13	51.4682
TG	rs1260326	2	27730940	GCKR	C	T	0.442588	-0.0863985	0.00403106	6.6e-102	459.382	excluded
TG	rs4690098	4	3447156	HGFAC	T	C	0.418081	-0.0324384	0.00404274	1e-15	64.3824
TG	rs3775209	4	88046946	AFF1	A	G	0.402335	0.0312052	0.00407501	1.9e-14	58.6404
TG	rs55776147	5	156400808	TIMD4;HAVCR1	G	A	0.828453	0.0299602	0.00531349	1.7e-08	31.7929
TG	rs2905715	6	31351530	HLA-B;MICA-AS1	C	T	0.266665	0.0261224	0.00452901	8e-09	33.2675
TG	rs9469053	6	31755776	VARS	G	A	0.075096	0.0699506	0.00759015	3.1e-20	84.9341
TG	rs78279385	6	32451758	HLA-DRA;HLA-DRB5	A	G	0.48255	-0.0346992	0.00417933	1e-16	68.9327
TG	rs2146324	6	43756863	VEGFA;LINC02537	C	A	0.885982	0.0429186	0.00654113	5.3e-11	43.0512
TG	rs4389834	7	25987129	LOC646588;MIR148A	A	G	0.50326	0.0229447	0.00402853	1.2e-08	32.4393
TG	rs77048596	7	73022211	MLXIPL	A	G	0.100137	-0.10378	0.00666983	1.4e-54	242.102
TG	rs1041983	8	18257795	NAT2	T	C	0.290632	-0.0279119	0.00438676	2e-10	40.4847
TG	rs1059611	8	19824563	LPL	C	T	0.125899	-0.164316	0.00600352	6.3e-165	749.114
TG	rs6421418	8	19970173	LPL;SLC18A1	A	G	0.622013	0.0363176	0.0041059	9.1e-19	78.238
TG	rs2954021	8	126482077	TRIB1;LINC00861	G	A	0.54765	-0.0602911	0.00399577	1.9e-51	227.67
TG	rs10822167	10	65158751	JMJD1C	T	C	0.696162	-0.0257609	0.00436516	3.6e-09	34.8275
TG	rs4568938	10	94786956	EXOC6	T	G	0.653882	-0.0348073	0.00421658	1.5e-16	68.1428
TG	rs174530	11	61546592	MYRF	G	A	0.395779	0.0336228	0.00411005	2.8e-16	66.9227
TG	rs75214151	11	116464362	LINC00900;LINC02702	A	G	0.02744	0.0789902	0.013757	9.4e-09	32.9685
TG	rs7350481	11	116586283	LINC02702;BUD13	C	T	0.713145	-0.162234	0.00443071	1e-200	1340.72
TG	rs74368849	11	116622299	BUD13	A	G	0.076042	0.28769	0.0076784	1e-200	1403.81
TG	rs76305476	11	116854423	SIK3	C	T	0.051906	0.0999048	0.0101723	9.1e-23	96.4571
TG	rs77400241	11	116944047	SIK3	T	C	0.01613	-0.155367	0.0172672	2.3e-19	80.9606
TG	rs78367675	11	117130984	RNF214	G	A	0.044239	-0.119103	0.0105508	1.5e-29	127.431
TG	rs11216480	11	117515473	DSCAML1	A	G	0.137468	0.0331174	0.00588492	1.8e-08	31.6688
TG	rs117121174	12	110697330	IFT81;ATP2A2	A	G	0.126656	0.0434538	0.00704886	7.1e-10	38.003
TG	rs79823890	14	52511969	NID2	T	G	0.129274	-0.0334909	0.0059939	2.3e-08	31.2201
TG	rs7165077	15	58686809	AQP9;LIPC	T	C	0.343504	-0.0354154	0.00420673	3.8e-17	70.8753
TG	rs1800588	15	58723675	LIPC	T	C	0.506968	0.0643739	0.00400361	3.6e-58	258.533
TG	rs56156922	16	56987369	HERPUD1;CETP	C	T	0.212152	-0.036558	0.00495126	1.5e-13	54.5172
TG	rs2278426	19	11350488	ANGPTL8	T	C	0.264901	-0.0323162	0.00453574	1e-12	50.7626
TG	rs58542926	19	19379549	TM6SF2	T	C	0.07873	-0.058552	0.00743846	3.5e-15	61.9609
TG	rs75627662	19	45413576	APOE	T	C	0.120618	0.086891	0.00626066	8.5e-44	192.624
TG	rs1810322	20	44553704	PLTP;PCIF1	A	G	0.059393	0.070955	0.00850339	7.2e-17	69.6277
BMI	rs822025	1	155748832	GON4L	T	C	0.231186	0.0250365	0.00380191	4.5e-11	43.3654
BMI	rs2227612	1	173875401	SERPINC1	G	T	0.221567	0.0218715	0.00382034	1e-08	32.7758
BMI	rs633715	1	177852580	LINC01741;CRYZL2P-SEC16B	C	T	0.225415	0.044864	0.00379538	3.1e-32	139.729
BMI	rs1899444	1	190277483	BRINP3	A	G	0.636876	-0.020684	0.00330367	3.8e-10	39.1991
BMI	rs118063885	2	91076	FAM110C;SH3YL1	T	C	0.16478	-0.0300991	0.00497433	1.4e-09	36.6132
BMI	rs7576635	2	625057	LOC105373352;TMEM18	T	C	0.904292	0.0503323	0.00538369	8.8e-21	87.4044
BMI	rs12613488	2	15433328	NBAS	T	G	0.684936	-0.0218276	0.00346146	2.9e-10	39.7643
BMI	rs2384054	2	25156773	ADCY3;DNAJC27	C	T	0.525534	0.0214579	0.00317271	1.3e-11	45.7418
BMI	rs13419498	2	37559743	PRKD3;QPCT	A	G	0.538721	0.0194264	0.00317504	9.4e-10	37.4357
BMI	rs75447473	2	54304644	ACYP2	T	C	0.011057	-0.105011	0.0153077	6.9e-12	47.0598
BMI	rs7596101	2	58978436	LINC01122	G	A	0.425136	0.0189301	0.00321095	3.7e-09	34.7567
BMI	rs13019219	2	142622739	LRP1B	C	T	0.399916	0.0190955	0.00327938	5.8e-09	33.9062
BMI	rs76179989	2	169103999	STK39	G	T	0.240582	0.025231	0.00374941	1.7e-11	45.2838
BMI	rs1528450	2	181517642	CWC22;SCHLAP1	C	T	0.714168	0.0203493	0.00356259	1.1e-08	32.6263
BMI	rs62277889	2	198783693	PLCL1	T	C	0.465251	-0.0207576	0.00367836	1.7e-08	31.8453
BMI	rs150121445	3	19542225	KCNH8	A	G	0.238778	-0.0208652	0.00373252	2.3e-08	31.2493
BMI	rs10460960	3	42308735	CCK;LYZL4	A	G	0.704295	0.0198403	0.00346987	1.1e-08	32.6942
BMI	rs13303	3	52558008	STAB1	C	T	0.538723	0.0203098	0.00318414	1.8e-10	40.6843
BMI	rs6776003	3	141266493	RASA2	A	G	0.346008	0.0197964	0.00335786	3.7e-09	34.7574
BMI	rs764129	3	185547917	IGF2BP2;TRA2B	T	C	0.344144	-0.0290759	0.00337341	6.7e-18	74.2896
BMI	rs1996023	4	45164637	GNPDA2;GABRG1	G	T	0.710564	-0.0298964	0.00350579	1.5e-17	72.722
BMI	rs3811801	4	100244319	ADH1B;ADH1C	A	G	0.724613	-0.024907	0.00374086	2.8e-11	44.3302
BMI	rs2112347	5	75015242	LOC441087	G	T	0.561598	-0.0236545	0.00319552	1.3e-13	54.7954
BMI	rs16903285	5	87978252	LINC00461;MEF2C-AS2	C	T	0.480917	0.0253669	0.00319047	1.9e-15	63.2158
BMI	rs2611742	5	95856501	LOC101929710	C	T	0.393697	0.0354701	0.00325074	1e-27	119.058
BMI	rs13156484	5	122653399	PRDM6;CEP120	A	G	0.523513	-0.0187888	0.00324407	7e-09	33.5442
BMI	rs329124	5	133865452	JADE2	G	A	0.380129	-0.0188056	0.0032812	1e-08	32.848
BMI	rs9368219	6	20674691	CDKAL1	T	C	0.416388	-0.037145	0.00323758	1.8e-30	131.631
BMI	rs28724141	6	32555231	HLA-DRB1	T	C	0.303975	-0.0271268	0.00391409	4.2e-12	48.0325
BMI	rs2797963	6	34185749	GRM4;HMGA1	T	C	0.864595	-0.0319721	0.00465666	6.6e-12	47.1404
BMI	rs62405419	6	50787459	TFAP2B	T	G	0.285409	0.0293718	0.00351197	6.1e-17	69.9455
BMI	rs35396874	6	108994433	FOXO3	T	C	0.768564	0.0218775	0.00376926	6.5e-09	33.6886
BMI	rs200564310	6	117506042	RFX6;VGLL2	G	T	0.25864	-0.0201973	0.00364149	2.9e-08	30.763
BMI	rs4385321	6	153394728	RGS17	A	G	0.607026	0.0198441	0.00324197	9.3e-10	37.4666
BMI	rs11981973	7	69445341	AUTS2	G	A	0.197955	0.0299262	0.00398145	5.6e-14	56.4964
BMI	rs2060859	8	64565957	LOC102724612;LINC01289	T	C	0.765624	-0.0247939	0.00376829	4.7e-11	43.2913
BMI	rs185956466	8	76648028	HNF4G;LINC01111	T	C	0.266037	0.0241414	0.00379879	2.1e-10	40.3863
BMI	rs7820240	8	95723450	ESRP1;DPY19L4	T	C	0.441823	0.0177541	0.00321659	3.4e-08	30.4653
BMI	rs2920286	8	143754728	JRK;PSCA	A	G	0.631464	-0.0206366	0.00331031	4.5e-10	38.8632
BMI	rs10811660	9	22134068	CDKN2B-AS1;DMRTA1	A	G	0.433607	0.0333498	0.00321272	3e-25	107.756
BMI	rs60981486	9	97102354	LOC100132077	A	G	0.300908	-0.0205354	0.00354031	6.6e-09	33.6452
BMI	rs3104546	9	128137669	GAPVD1;MAPKAP1	C	T	0.540413	-0.0181165	0.00319905	1.5e-08	32.0706
BMI	rs10795945	10	12302607	CDC123;CAMK1D	C	T	0.553263	0.0200756	0.0033017	1.2e-09	36.9711
BMI	rs112475399	10	18581488	CACNB2	A	G	0.172658	-0.0256391	0.00427809	2.1e-09	35.9175
BMI	rs34744311	10	94467287	HHEX;EXOC6	T	C	0.792458	0.0262815	0.0039218	2.1e-11	44.9086
BMI	rs11191021	10	103231641	BTRC	G	A	0.445592	0.0192963	0.00319742	1.6e-09	36.4207
BMI	rs4409766	10	104616663	BORCS7-ASMT	C	T	0.28207	0.0242431	0.00352339	6e-12	47.3429
BMI	rs1907240	10	122897959	WDR11;FGFR2	A	G	0.697636	-0.0252696	0.00345224	2.5e-13	53.579
BMI	rs7070259	10	125243654	BUB3;GPR26	G	A	0.357554	-0.0218079	0.00331314	4.6e-11	43.326
BMI	rs2237897	11	2858546	KCNQ1	T	C	0.37613	0.042247	0.00333472	8.8e-37	160.499
BMI	rs16937956	11	8404501	LMO1;STK33	G	A	0.563179	-0.0191488	0.00320211	2.2e-09	35.7611
BMI	rs10501087	11	27670108	BDNF-AS	C	T	0.407075	-0.0351125	0.00323406	1.8e-27	117.877
BMI	rs10835389	11	28676505	MIR8068;LINC02546	C	T	0.592219	-0.0207961	0.00323651	1.3e-10	41.2867
BMI	rs7120413	11	47441335	PSMC3	G	A	0.365761	0.0227297	0.00344155	4e-11	43.6194
BMI	rs80234489	12	31441179	SINHCAF	C	A	0.195454	-0.0294587	0.00405394	3.7e-13	52.8047
BMI	rs7132908	12	50263148	FAIM2	A	G	0.287946	0.0199911	0.00350458	1.2e-08	32.5388
BMI	rs11065983	12	112065795	ATXN2-AS;BRAP	A	C	0.598782	-0.0200486	0.00333641	1.9e-09	36.1085
BMI	rs150929481	13	50592459	DLEU2	C	T	0.101661	0.0343426	0.00577452	2.7e-09	35.37
BMI	rs9568867	13	54107352	LINC01065;LINC00558	A	G	0.223955	0.0292267	0.00382372	2.1e-14	58.4235
BMI	rs79823890	14	52511969	NID2	T	G	0.130173	0.0311682	0.00475176	5.4e-11	43.0244
BMI	rs1887195	14	94075104	UNC79	T	C	0.412915	0.0183225	0.00324227	1.6e-08	31.9353
BMI	rs12440611	15	62356181	LOC101928907;C2CD4A	T	C	0.215513	-0.0236379	0.00388555	1.2e-09	37.0095
BMI	rs7199766	16	3637429	SLX4	A	G	0.34954	0.0216217	0.0033823	1.6e-10	40.8654
BMI	rs879620	16	4015729	ADCY9	T	C	0.331553	0.0232161	0.00337783	6.3e-12	47.2392
BMI	rs1011939	16	19992996	GPRC5B;GPR139	A	G	0.32537	-0.0225009	0.00345626	7.5e-11	42.3825
BMI	rs13338474	16	20256661	GPR139;GP2	T	C	0.176131	-0.0307538	0.00417811	1.8e-13	54.1799
BMI	rs3888190	16	28889486	ATP2A1;ATP2A1-AS1	A	C	0.145179	0.0270205	0.00452213	2.3e-09	35.7027
BMI	rs11642015	16	53802494	FTO	T	C	0.203407	0.0773912	0.00394927	1.7e-85	384.016
BMI	rs11080107	17	27938424	ANKRD13B	C	T	0.31339	0.019314	0.00343687	1.9e-08	31.5804
BMI	rs6504551	17	65903326	BPTF	G	T	0.73345	0.022219	0.00361055	7.6e-10	37.8706
BMI	rs4476257	18	40693119	RIT2	G	A	0.683506	-0.0195175	0.00343878	1.4e-08	32.2136
BMI	rs6567160	18	57829135	PMAIP1;MC4R	C	T	0.216822	0.0485736	0.00385557	2.2e-36	158.717
BMI	rs57457691	19	33911705	PEPD	C	T	0.476073	0.0179707	0.00320945	2.2e-08	31.3523
BMI	rs55669001	19	46177235	GIPR	C	T	0.558904	-0.0419168	0.00321462	7.3e-39	170.027
BMI	rs2287019	19	46202172	QPCTL	T	C	0.221426	-0.0230417	0.00383171	1.8e-09	36.1613
BMI	rs8101149	19	47600441	ZC3H4	A	G	0.246756	0.0289283	0.00439513	4.6e-11	43.3214
BMI	rs6045385	20	18391262	DZANK1	A	C	0.386919	0.0182568	0.00326938	2.3e-08	31.183
BMI	rs2247627	20	54145086	LINC01441;CBLN4	A	G	0.451317	0.0177572	0.00320723	3.1e-08	30.6541
BMI	rs139915	22	40720963	TNRC6B	T	C	0.450108	-0.0222047	0.00319925	3.9e-12	48.1719
